# Supplementary material for: Strong, Tough, and Adhesive Polyampholyte/Natural Fiber Composite Hydrogels
Source: Polymers (Basel). 2022 Nov 17;14(22):4984. doi: 10.3390/polym14224984 (PMC9699137; doi:10.3390/polym14224984)
Supplement: Supplementary file 1 [file polymers-14-04984-s001.zip]

Archive with 1 entries (1 files):
- polymers-2027769-supplementary.pdf
